# Supplementary material for: An Improved Design of the MultiCal On-Site Calibration Device for Industrial Robots
Source: Sensors (Basel). 2023 Jun 19;23(12):5717. doi: 10.3390/s23125717 (PMC10305542; doi:10.3390/s23125717)
Supplement: Supplementary file 1 [file sensors-23-05717-s001.zip]

Archive with 55 entries (53 files):
- Definitions/
- Definitions/chicago2.bst
- Definitions/journalnames.tex
- Definitions/logo-ccby-eps-converted-to.pdf
- Definitions/logo-ccby.eps
- Definitions/logo-mdpi-eps-converted-to.pdf
- Definitions/logo-mdpi.eps
- Definitions/logo-orcid.eps
- Definitions/logo-orcid.pdf
- Definitions/logo-updates-eps-converted-to.pdf
- Definitions/logo-updates.eps
- Definitions/logo-updates.pdf
- Definitions/mdpi.bst
- Definitions/mdpi.cls
- Definitions/sensors-logo-eps-converted-to.pdf
- Definitions/sensors-logo.eps
- Definitions/sensors-logo.png
- Definitions/template.tex
- Figures/
- Figures/Fig1-a.png
- Figures/Fig1-b.png
- Figures/Fig10.png
- Figures/Fig11.png
- Figures/Fig2-a.png
- Figures/Fig2-b.png
- Figures/Fig3-a.png
- Figures/Fig3-b.png
- Figures/Fig4.png
- Figures/Fig5.png
- Figures/Fig6-a.png
- Figures/Fig6-b.png
- Figures/Fig7.png
- Figures/Fig8.png
- Figures/Fig9-a.png
- Figures/Fig9-b.png
- Figures/FigS1.png
- Figures/FigS2.png
- Figures/FigS3.png
- Figures/FigS4.png
- Figures/FigS5.png
- Figures/FigS6.png
- Figures/FigS7.png
- Figures/FigS8.png
- Figures/FigS9.png
- refs.bib
- suppl.aux
- suppl.bbl
- suppl.blg
- suppl.loc
- suppl.log
- suppl.out
- suppl.pdf
- suppl.soc
- suppl.synctex.gz
- suppl.tex
