# Supplementary material for: An Improved Design of the MultiCal On-Site Calibration Device for Industrial Robots
Source: Sensors (Basel). 2023 Jun 19;23(12):5717. doi: 10.3390/s23125717 (PMC10305542; doi:10.3390/s23125717)
Supplement: Supplementary file 1 [file sensors-23-05717-s001.zip › refs.bib]

@Article{Icli2020,
  author    = {Icli, Caglar and Stepanenko, Oleksandr and Bonev, Ilian},
  journal   = {Sensors},
  title     = {New Method and Portable Measurement Device for the Calibration of Industrial Robots},
  year      = {2020},
  _month    = oct,
  number    = {20},
  pages     = {5919},
  volume    = {20},
  doi       = {10.3390/s20205919},
  publisher = {{MDPI} {AG}},
}

@Article{Sun2016,
  author    = {Sun, Tao and Zhai, Yapu and Song, Yimin and Zhang, Jiateng},
  journal   = {Robotics and Computer-Integrated Manufacturing},
  title     = {Kinematic calibration of a 3-{DoF} rotational parallel manipulator using laser tracker},
  year      = {2016},
  _month    = oct,
  pages     = {78--91},
  volume    = {41},
  doi       = {10.1016/j.rcim.2016.02.008},
  publisher = {Elsevier {BV}},
}

@Article{Nubiola2013,
  author    = {Nubiola, Albert and Slamani, Mohamed and Joubair, Ahmed and Bonev, Ilian A.},
  journal   = {Robotica},
  title     = {Comparison of two calibration methods for a small industrial robot based on an optical {CMM} and a laser tracker},
  year      = {2013},
  _month    = aug,
  number    = {3},
  pages     = {447--466},
  volume    = {32},
  doi       = {10.1017/s0263574713000714},
  publisher = {Cambridge University Press ({CUP})},
}

@InProceedings{Cong2006,
  author    = {Cong, Dacheng and Yu, Dayong and Han, Junwei},
  booktitle = {2006 6\textsuperscript{th} World Congress on Intelligent Control and Automation},
  title     = {Kinematic Calibration of Parallel Robots Using {CMM}},
  year      = {2006},
  address   = {Dalian, China},
  pages     = {8514--8518},
  publisher = {{IEEE}},
  volume    = {2},
  doi       = {10.1109/wcica.2006.1713640},
}

@InProceedings{Qiao2017,
  author    = {Qiao, Guixiu and Weiss, Brian A.},
  booktitle = {Volume 3: Manufacturing Equipment and Systems},
  title     = {Accuracy Degradation Analysis for Industrial Robot Systems},
  year      = {2017},
  address   = {Los Angeles, CA, USA},
  _month    = jun,
  pages     = {V003T04A006},
  publisher = {American Society of Mechanical Engineers},
  volume    = {3},
  doi       = {10.1115/msec2017-2782},
}

@Article{Wan2023,
  author    = {Wan, Ziwei and Zhou, Chunlin and Zhang, Haotian and Wu, Jun},
  journal   = {Frontiers of Information Technology {\&} Electronic Engineering},
  title     = {Development of an onsite calibration device for robot manipulators},
  year      = {2023},
  _month    = feb,
  number    = {2},
  pages     = {217--230},
  volume    = {24},
  doi       = {10.1631/fitee.2200172},
  publisher = {Zhejiang University Press},
}

@InProceedings{Chen2020,
  author    = {Chen, Ming and Hong, Xin and Wei, Longsheng and Liu, Yi and Xu, Chi},
  booktitle = {2020 39\textsuperscript{th} Chinese Control Conference ({CCC})},
  title     = {Robotic arm calibration and teaching method based on binocular vision},
  year      = {2020},
  address   = {Shenyang, China},
  _month    = jul,
  pages     = {5963--5969},
  publisher = {{IEEE}},
  doi       = {10.23919/ccc50068.2020.9189529},
}

@Article{Legnani2014,
  author    = {Legnani, Giovanni and Tiboni, Monica},
  journal   = {Mechanism and Machine Theory},
  title     = {Optimal design and application of a low-cost wire-sensor system for the kinematic calibration of industrial manipulators},
  year      = {2014},
  _month    = mar,
  pages     = {25--48},
  volume    = {73},
  doi       = {10.1016/j.mechmachtheory.2013.09.005},
  publisher = {Elsevier {BV}},
}

@Article{Zhong1996,
  author    = {Zhong, Xiao-Lin and Lewis, John M. and L.N.-Nagy, Francis},
  journal   = {Robotics and Autonomous Systems},
  title     = {Autonomous robot calibration using a trigger probe},
  year      = {1996},
  _month    = oct,
  number    = {4},
  pages     = {395--410},
  volume    = {18},
  doi       = {10.1016/0921-8890(96)00011-5},
  publisher = {Elsevier {BV}},
}

@InProceedings{Gaudreault2016,
  author    = {Gaudreault, Martin and Joubair, Ahmed and Bonev, Ilian A.},
  booktitle = {2016 {IEEE} International Conference on Robotics and Automation ({ICRA})},
  title     = {Local and closed-loop calibration of an industrial serial robot using a new low-cost 3D measuring device},
  year      = {2016},
  address   = {Stockholm, Sweden},
  _month    = may,
  pages     = {4312--4319},
  publisher = {{IEEE}},
  doi       = {10.1109/icra.2016.7487629},
}

@Article{Enebuse2021,
  author    = {Enebuse, Ikenna and Foo, Mathias and Ibrahim, Babul Salam Ksm Kader and Ahmed, Hafiz and Supmak, Fhon and Eyobu, Odongo Steven},
  journal   = {{IEEE} Access},
  title     = {A Comparative Review of Hand-Eye Calibration Techniques for Vision Guided Robots},
  year      = {2021},
  pages     = {113143--113155},
  volume    = {9},
  doi       = {10.1109/access.2021.3104514},
  publisher = {Institute of Electrical and Electronics Engineers ({IEEE})},
}

@Article{Joubair2014,
  author    = {Joubair, Ahmed and Bonev, Ilian A.},
  journal   = {The International Journal of Advanced Manufacturing Technology},
  title     = {Kinematic calibration of a six-axis serial robot using distance and sphere constraints},
  year      = {2014},
  _month    = oct,
  number    = {1-4},
  pages     = {515--523},
  volume    = {77},
  doi       = {10.1007/s00170-014-6448-5},
  publisher = {Springer Science and Business Media {LLC}},
}

@InProceedings{Ikits1997,
  author    = {Ikits, M. and Hollerbach, J. M.},
  booktitle = {Proceedings of International Conference on Robotics and Automation},
  title     = {Kinematic calibration using a plane constraint},
  year      = {1997},
  address   = {Albuquerque, NM, USA},
  pages     = {3191--3196},
  publisher = {{IEEE}},
  volume    = {4},
  doi       = {10.1109/robot.1997.606774},
}

@Article{Gaudreault2018,
  author    = {Gaudreault, Martin and Joubair, Ahmed and Bonev, Ilian},
  journal   = {Sensors},
  title     = {Self-Calibration of an Industrial Robot Using a Novel Affordable 3D Measuring Device},
  year      = {2018},
  _month    = oct,
  number    = {10},
  pages     = {3380},
  volume    = {18},
  doi       = {10.3390/s18103380},
  publisher = {{MDPI} {AG}},
}

@Article{Wu2020,
  author    = {Wu, Jianbo and Cheng, Liang and Bi, Yunbo and Li, Jiangxiong and Ke, Yinglin},
  journal   = {Proceedings of the Institution of Mechanical Engineers, Part C: Journal of Mechanical Engineering Science},
  title     = {Kinematic modeling and parameter identification for a heavy gantry-type automated fiber placement machine considering gravity deformation},
  year      = {2020},
  _month    = jul,
  number    = {8},
  pages     = {1418--1431},
  volume    = {235},
  doi       = {10.1177/0954406220945728},
  publisher = {{SAGE} Publications},
}

@Article{Fu2014,
  author    = {Fu, Hong Ya and Wang, Han and Han, Zhen Yu},
  journal   = {Applied Mechanics and Materials},
  title     = {Modeling and Analysis of Key Geometric Error for Gravity Deformation of Heavy-Duty {CNC} Machine Tool},
  year      = {2014},
  _month    = jun,
  pages     = {90--95},
  volume    = {552},
  doi       = {10.4028/www.scientific.net/amm.552.90},
  publisher = {Trans Tech Publications, Ltd.},
}

@InProceedings{Vrhovec2010,
  author    = {Vrhovec, Miha and Kovac, Igor and Munih, Marko},
  booktitle = {2010 International Symposium on Optomechatronic Technologies},
  title     = {Measurement and compensation of deformations in coordinate measurement arm},
  year      = {2010},
  address   = {Toronto, ON, Canada},
  _month    = oct,
  pages     = {1--6},
  publisher = {{IEEE}},
  doi       = {10.1109/isot.2010.5687319},
}

@Article{Gao2017,
  author    = {Gao, Guanbin and Zhang, Hongwei and San, Hongjun and Wu, Xing and Wang, Wen},
  journal   = {Complexity},
  title     = {Modeling and Error Compensation of Robotic Articulated Arm Coordinate Measuring Machines Using {BP} Neural Network},
  year      = {2017},
  pages     = {1--8},
  volume    = {2017},
  doi       = {10.1155/2017/5156264},
  publisher = {Hindawi Limited},
}

@Article{Hayati1985,
  author    = {Hayati, S. and Mirmirani, M.},
  journal   = {Journal of Robotic Systems},
  title     = {Improving the absolute positioning accuracy of robot manipulators},
  year      = {1985},
  number    = {4},
  pages     = {397--413},
  volume    = {2},
  doi       = {10.1002/rob.4620020406},
  publisher = {Wiley},
}

@InCollection{Park1994,
  author    = {Park, Frank C. and Okamura, Koichiro},
  booktitle = {Advances in Robot Kinematics and Computational Geometry},
  publisher = {Springer Netherlands},
  title     = {Kinematic Calibration and the Product of Exponentials Formula},
  year      = {1994},
  pages     = {119--128},
  doi       = {10.1007/978-94-015-8348-0_12},
}

@Article{Sun2021,
  author    = {Sun, Tao and Liu, Chaoyu and Lian, Binbin and Wang, Panfeng and Song, Yimin},
  journal   = {{IEEE} Transactions on Industrial Electronics},
  title     = {Calibration for Precision Kinematic Control of an Articulated Serial Robot},
  year      = {2021},
  _month    = jul,
  number    = {7},
  pages     = {6000--6009},
  volume    = {68},
  doi       = {10.1109/tie.2020.2994890},
  publisher = {Institute of Electrical and Electronics Engineers ({IEEE})},
}

@Article{Luo2021,
  author    = {Luo, Guoyue and Zou, Lai and Wang, Ziling and Lv, Chong and Ou, Jing and Huang, Yun},
  journal   = {Robotics and Computer-Integrated Manufacturing},
  title     = {A novel kinematic parameters calibration method for industrial robot based on Levenberg-Marquardt and Differential Evolution hybrid algorithm},
  year      = {2021},
  _month    = oct,
  pages     = {102165},
  volume    = {71},
  doi       = {10.1016/j.rcim.2021.102165},
  publisher = {Elsevier {BV}},
}

@InCollection{Fan2007,
  author    = {Fan, K. C. and Liu, C. L. and Wu, P. T. and Chen, Y. C. and Wang, W. L.},
  booktitle = {Proceedings of the 35\textsuperscript{th} International {MATADOR} Conference},
  publisher = {Springer London},
  title     = {The Structure Design of a Micro-precision {CMM} with Abb{\'{e}} Principle},
  year      = {2007},
  pages     = {297--300},
  doi       = {10.1007/978-1-84628-988-0_67},
}

@Article{Joubair2013,
  author    = {Joubair, Ahmed and Nubiola, Albert and Bonev, Ilian},
  journal   = {{SAE} International Journal of Aerospace},
  title     = {Calibration Efficiency Analysis Based on Five Observability Indices and Two Calibration Models for a Six-Axis Industrial Robot},
  year      = {2013},
  _month    = sep,
  number    = {1},
  pages     = {161--168},
  volume    = {6},
  doi       = {10.4271/2013-01-2117},
  publisher = {{SAE} International},
}

@Comment{jabref-meta: databaseType:bibtex;}
