# Supplementary material for: An Improved Design of the MultiCal On-Site Calibration Device for Industrial Robots
Source: Sensors (Basel). 2023 Jun 19;23(12):5717. doi: 10.3390/s23125717 (PMC10305542; doi:10.3390/s23125717)
Supplement: Supplementary file 1 [file sensors-23-05717-s001.zip › suppl.aux]

\relax 
\providecommand\hyper@newdestlabel[2]{}
\bibstyle{Definitions/mdpi}
\providecommand\HyperFirstAtBeginDocument{\AtBeginDocument}
\HyperFirstAtBeginDocument{\ifx\hyper@anchor\@undefined
\global\let\oldcontentsline\contentsline
\gdef\contentsline#1#2#3#4{\oldcontentsline{#1}{#2}{#3}}
\global\let\oldnewlabel\newlabel
\gdef\newlabel#1#2{\newlabelxx{#1}#2}
\gdef\newlabelxx#1#2#3#4#5#6{\oldnewlabel{#1}{{#2}{#3}}}
\AtEndDocument{\ifx\hyper@anchor\@undefined
\let\contentsline\oldcontentsline
\let\newlabel\oldnewlabel
\fi}
\fi}
\global\let\hyper@last\relax 
\gdef\HyperFirstAtBeginDocument#1{#1}
\providecommand\HyField@AuxAddToFields[1]{}
\providecommand\HyField@AuxAddToCoFields[2]{}
\providecommand*\new@tpo@label[2]{}
\newmarginnote{note.1.1}{{1}{10945661sp}}
\@writefile{toc}{\contentsline {section}{\numberline {1}Structural parameters of carbon fiber measuring rods}{1}{section.1}\protected@file@percent }
\@writefile{lof}{\contentsline {figure}{\numberline {S1}{\ignorespaces Description of the carbon fiber measuring rod\relax }}{1}{figure.caption.1}\protected@file@percent }
\providecommand*\caption@xref[2]{\@setref\relax\@undefined{#1}}
\newlabel{fig:s1}{{S1}{1}{Description of the carbon fiber measuring rod\relax }{figure.caption.1}{}}
\newlabel{fig:s1@cref}{{[figure][1][]S1}{[1][1][]1}}
\@writefile{lot}{\contentsline {table}{\numberline {S1}{\ignorespaces Length of the carbon fiber measuring rods (Unit: mm)\relax }}{1}{table.caption.2}\protected@file@percent }
\newlabel{tab:s1}{{S1}{1}{Length of the carbon fiber measuring rods (Unit: mm)\relax }{table.caption.2}{}}
\newlabel{tab:s1@cref}{{[table][1][]S1}{[1][1][]1}}
\@writefile{toc}{\contentsline {section}{\numberline {2}Fixture calibration}{1}{section.2}\protected@file@percent }
\citation{Wan2023}
\@writefile{lof}{\contentsline {figure}{\numberline {S2}{\ignorespaces Fixture calibration with a Hexagon measuring arm\relax }}{2}{figure.caption.3}\protected@file@percent }
\newlabel{fig:s2}{{S2}{2}{Fixture calibration with a Hexagon measuring arm\relax }{figure.caption.3}{}}
\newlabel{fig:s2@cref}{{[figure][2][]S2}{[1][1][]2}}
\newlabel{ZEqnNum907917}{{{S1}}{2}{Fixture calibration}{AMS.4}{}}
\newlabel{ZEqnNum907917@cref}{{[equation][2147483647][]{S1}}{[1][2][]2}}
\@writefile{lof}{\contentsline {figure}{\numberline {S3}{\ignorespaces Establishing the device frame based on the three offset planes\relax }}{3}{figure.caption.5}\protected@file@percent }
\newlabel{fig:s3}{{S3}{3}{Establishing the device frame based on the three offset planes\relax }{figure.caption.5}{}}
\newlabel{fig:s3@cref}{{[figure][3][]S3}{[1][2][]3}}
\@writefile{lof}{\contentsline {figure}{\numberline {S4}{\ignorespaces Obtaining the 6D pose parameters between different device frames\relax }}{3}{figure.caption.6}\protected@file@percent }
\newlabel{fig:s4}{{S4}{3}{Obtaining the 6D pose parameters between different device frames\relax }{figure.caption.6}{}}
\newlabel{fig:s4@cref}{{[figure][4][]S4}{[1][3][]3}}
\@writefile{lot}{\contentsline {table}{\numberline {S2}{\ignorespaces 6D pose parameters between different device frames with the world frame\relax }}{3}{table.caption.7}\protected@file@percent }
\newlabel{tab:s2}{{S2}{3}{6D pose parameters between different device frames with the world frame\relax }{table.caption.7}{}}
\newlabel{tab:s2@cref}{{[table][2][]S2}{[1][3][]3}}
\@writefile{toc}{\contentsline {section}{\numberline {3}Theoretical analysis of the rod deformation}{3}{section.3}\protected@file@percent }
\@writefile{lof}{\contentsline {figure}{\numberline {S5}{\ignorespaces Decomposition of the gravity and measuring force in the simplified measuring rod model\relax }}{4}{figure.caption.8}\protected@file@percent }
\newlabel{fig:s5}{{S5}{4}{Decomposition of the gravity and measuring force in the simplified measuring rod model\relax }{figure.caption.8}{}}
\newlabel{fig:s5@cref}{{[figure][5][]S5}{[1][3][]4}}
\@writefile{toc}{\contentsline {subsection}{\numberline {3.1}Deformation caused by measuring force}{4}{subsection.3.1}\protected@file@percent }
\@writefile{lof}{\contentsline {figure}{\numberline {S6}{\ignorespaces Decomposition of the rod deformation (TCP offset $\Delta \bm  {x}^{F}$) caused by measuring force\relax }}{4}{figure.caption.9}\protected@file@percent }
\newlabel{fig:s6}{{S6}{4}{Decomposition of the rod deformation (TCP offset $\Delta \bm {x}^{F}$) caused by measuring force\relax }{figure.caption.9}{}}
\newlabel{fig:s6@cref}{{[figure][6][]S6}{[1][4][]4}}
\newlabel{ZEqnNum252486}{{{S2}}{4}{Deformation caused by measuring force}{AMS.10}{}}
\newlabel{ZEqnNum252486@cref}{{[equation][2147483647][]{S2}}{[1][4][]4}}
\newlabel{ZEqnNum50003}{{{S3}}{4}{Deformation caused by measuring force}{AMS.11}{}}
\newlabel{ZEqnNum50003@cref}{{[equation][2147483647][]{S3}}{[1][4][]4}}
\newlabel{ZEqnNum50004}{{{S4}}{5}{Deformation caused by measuring force}{AMS.12}{}}
\newlabel{ZEqnNum50004@cref}{{[equation][2147483647][]{S4}}{[1][4][]5}}
\newlabel{ZEqnNum50005}{{{S5}}{5}{Deformation caused by measuring force}{AMS.13}{}}
\newlabel{ZEqnNum50005@cref}{{[equation][2147483647][]{S5}}{[1][5][]5}}
\newlabel{ZEqnNum50006}{{{S6}}{5}{Deformation caused by measuring force}{AMS.14}{}}
\newlabel{ZEqnNum50006@cref}{{[equation][2147483647][]{S6}}{[1][5][]5}}
\newlabel{ZEqnNum50007}{{{S7}}{5}{Deformation caused by measuring force}{AMS.15}{}}
\newlabel{ZEqnNum50007@cref}{{[equation][2147483647][]{S7}}{[1][5][]5}}
\newlabel{ZEqnNum50008}{{{S8}}{5}{Deformation caused by measuring force}{AMS.16}{}}
\newlabel{ZEqnNum50008@cref}{{[equation][2147483647][]{S8}}{[1][5][]5}}
\newlabel{ZEqnNum50009}{{{S9}}{5}{Deformation caused by measuring force}{AMS.17}{}}
\newlabel{ZEqnNum50009@cref}{{[equation][2147483647][]{S9}}{[1][5][]5}}
\newlabel{ZEqnNum50010}{{{S10}}{5}{Deformation caused by measuring force}{AMS.18}{}}
\newlabel{ZEqnNum50010@cref}{{[equation][2147483647][]{S10}}{[1][5][]5}}
\newlabel{ZEqnNum50011}{{{S11}}{5}{Deformation caused by measuring force}{AMS.19}{}}
\newlabel{ZEqnNum50011@cref}{{[equation][2147483647][]{S11}}{[1][5][]5}}
\newlabel{ZEqnNum50012}{{{S12}}{5}{Deformation caused by measuring force}{AMS.20}{}}
\newlabel{ZEqnNum50012@cref}{{[equation][2147483647][]{S12}}{[1][5][]5}}
\newlabel{ZEqnNum50013}{{{S13}}{5}{Deformation caused by measuring force}{AMS.21}{}}
\newlabel{ZEqnNum50013@cref}{{[equation][2147483647][]{S13}}{[1][5][]5}}
\newlabel{ZEqnNum50014}{{{S14}}{5}{Deformation caused by measuring force}{AMS.22}{}}
\newlabel{ZEqnNum50014@cref}{{[equation][2147483647][]{S14}}{[1][5][]5}}
\newlabel{ZEqnNum659279}{{{S15}}{5}{Deformation caused by measuring force}{AMS.23}{}}
\newlabel{ZEqnNum659279@cref}{{[equation][2147483647][]{S15}}{[1][5][]5}}
\newlabel{ZEqnNum550320}{{{S16}}{5}{Deformation caused by measuring force}{AMS.24}{}}
\newlabel{ZEqnNum550320@cref}{{[equation][2147483647][]{S16}}{[1][5][]5}}
\@writefile{toc}{\contentsline {subsection}{\numberline {3.2}Deformation caused by gravity}{5}{subsection.3.2}\protected@file@percent }
\@writefile{lof}{\contentsline {figure}{\numberline {S7}{\ignorespaces Decomposition of the rod deformation (TCP offset $\Delta \bm  {x}^{g}$) caused by gravity\relax }}{6}{figure.caption.25}\protected@file@percent }
\newlabel{fig:s7}{{S7}{6}{Decomposition of the rod deformation (TCP offset $\Delta \bm {x}^{g}$) caused by gravity\relax }{figure.caption.25}{}}
\newlabel{fig:s7@cref}{{[figure][7][]S7}{[1][5][]6}}
\newlabel{ZEqnNum50017}{{{S17}}{6}{Deformation caused by gravity}{AMS.26}{}}
\newlabel{ZEqnNum50017@cref}{{[equation][2147483647][]{S17}}{[1][6][]6}}
\newlabel{ZEqnNum50018}{{{S18}}{6}{Deformation caused by gravity}{AMS.27}{}}
\newlabel{ZEqnNum50018@cref}{{[equation][2147483647][]{S18}}{[1][6][]6}}
\newlabel{ZEqnNum50019}{{{S19}}{6}{Deformation caused by gravity}{AMS.28}{}}
\newlabel{ZEqnNum50019@cref}{{[equation][2147483647][]{S19}}{[1][6][]6}}
\newlabel{ZEqnNum50020}{{{S20}}{6}{Deformation caused by gravity}{AMS.29}{}}
\newlabel{ZEqnNum50020@cref}{{[equation][2147483647][]{S20}}{[1][6][]6}}
\newlabel{ZEqnNum50021}{{{S21}}{6}{Deformation caused by gravity}{AMS.30}{}}
\newlabel{ZEqnNum50021@cref}{{[equation][2147483647][]{S21}}{[1][6][]6}}
\newlabel{ZEqnNum50022}{{{S22}}{7}{Deformation caused by gravity}{AMS.31}{}}
\newlabel{ZEqnNum50022@cref}{{[equation][2147483647][]{S22}}{[1][6][]7}}
\newlabel{ZEqnNum50023}{{{S23}}{7}{Deformation caused by gravity}{AMS.32}{}}
\newlabel{ZEqnNum50023@cref}{{[equation][2147483647][]{S23}}{[1][7][]7}}
\newlabel{ZEqnNum50024}{{{S24}}{7}{Deformation caused by gravity}{AMS.33}{}}
\newlabel{ZEqnNum50024@cref}{{[equation][2147483647][]{S24}}{[1][7][]7}}
\newlabel{ZEqnNum50025}{{{S25}}{7}{Deformation caused by gravity}{AMS.34}{}}
\newlabel{ZEqnNum50025@cref}{{[equation][2147483647][]{S25}}{[1][7][]7}}
\newlabel{ZEqnNum50026}{{{S26}}{7}{Deformation caused by gravity}{AMS.35}{}}
\newlabel{ZEqnNum50026@cref}{{[equation][2147483647][]{S26}}{[1][7][]7}}
\newlabel{ZEqnNum50027}{{{S27}}{7}{Deformation caused by gravity}{AMS.36}{}}
\newlabel{ZEqnNum50027@cref}{{[equation][2147483647][]{S27}}{[1][7][]7}}
\newlabel{ZEqnNum50028}{{{S28}}{7}{Deformation caused by gravity}{AMS.37}{}}
\newlabel{ZEqnNum50028@cref}{{[equation][2147483647][]{S28}}{[1][7][]7}}
\newlabel{ZEqnNum50029}{{{S29}}{7}{Deformation caused by gravity}{AMS.38}{}}
\newlabel{ZEqnNum50029@cref}{{[equation][2147483647][]{S29}}{[1][7][]7}}
\newlabel{ZEqnNum50030}{{{S30}}{7}{Deformation caused by gravity}{AMS.39}{}}
\newlabel{ZEqnNum50030@cref}{{[equation][2147483647][]{S30}}{[1][7][]7}}
\newlabel{ZEqnNum50031}{{{S31}}{7}{Deformation caused by gravity}{AMS.40}{}}
\newlabel{ZEqnNum50031@cref}{{[equation][2147483647][]{S31}}{[1][7][]7}}
\newlabel{ZEqnNum50032}{{{S32}}{7}{Deformation caused by gravity}{AMS.41}{}}
\newlabel{ZEqnNum50032@cref}{{[equation][2147483647][]{S32}}{[1][7][]7}}
\newlabel{ZEqnNum50033}{{{S33}}{7}{Deformation caused by gravity}{AMS.42}{}}
\newlabel{ZEqnNum50033@cref}{{[equation][2147483647][]{S33}}{[1][7][]7}}
\newlabel{ZEqnNum605514}{{{S34}}{7}{Deformation caused by gravity}{AMS.43}{}}
\newlabel{ZEqnNum605514@cref}{{[equation][2147483647][]{S34}}{[1][7][]7}}
\newlabel{ZEqnNum170693}{{{S35}}{7}{Deformation caused by gravity}{AMS.44}{}}
\newlabel{ZEqnNum170693@cref}{{[equation][2147483647][]{S35}}{[1][7][]7}}
\citation{Fan2007}
\@writefile{toc}{\contentsline {section}{\numberline {4}Measurement of Rod Stiffness}{8}{section.4}\protected@file@percent }
\@writefile{toc}{\contentsline {subsection}{\numberline {4.1}Description of the stiffness measuring device}{8}{subsection.4.1}\protected@file@percent }
\@writefile{lof}{\contentsline {figure}{\numberline {S8}{\ignorespaces Close-up of the two-dimensional stiffness-measuring device\relax }}{8}{figure.caption.45}\protected@file@percent }
\newlabel{fig:s8}{{S8}{8}{Close-up of the two-dimensional stiffness-measuring device\relax }{figure.caption.45}{}}
\newlabel{fig:s8@cref}{{[figure][8][]S8}{[1][8][]8}}
\@writefile{lof}{\contentsline {figure}{\numberline {S9}{\ignorespaces Measure the stiffness of the measuring rod in $XYZ$ directions\relax }}{8}{figure.caption.46}\protected@file@percent }
\newlabel{fig:s9}{{S9}{8}{Measure the stiffness of the measuring rod in $XYZ$ directions\relax }{figure.caption.46}{}}
\newlabel{fig:s9@cref}{{[figure][9][]S9}{[1][8][]8}}
\bibcite{Wan2023}{{1}{2023}{{Wan et~al.}}{{Wan, Zhou, Zhang, and Wu}}}
\@writefile{toc}{\contentsline {subsection}{\numberline {4.2} Measurement results}{9}{subsection.4.2}\protected@file@percent }
\@writefile{lot}{\contentsline {table}{\numberline {S3}{\ignorespaces Compliance coefficients obtained by the theoretical calculation\relax }}{9}{table.caption.47}\protected@file@percent }
\newlabel{tab:s3}{{S3}{9}{Compliance coefficients obtained by the theoretical calculation\relax }{table.caption.47}{}}
\newlabel{tab:s3@cref}{{[table][3][]S3}{[1][9][]9}}
\@writefile{lot}{\contentsline {table}{\numberline {S4}{\ignorespaces Compliance coefficients obtained by the finite element analysis (FEA)\relax }}{9}{table.caption.48}\protected@file@percent }
\newlabel{tab:s4}{{S4}{9}{Compliance coefficients obtained by the finite element analysis (FEA)\relax }{table.caption.48}{}}
\newlabel{tab:s4@cref}{{[table][4][]S4}{[1][9][]9}}
\@writefile{lot}{\contentsline {table}{\numberline {S5}{\ignorespaces Compliance coefficients obtained by the real measurements\relax }}{9}{table.caption.49}\protected@file@percent }
\newlabel{tab:s5}{{S5}{9}{Compliance coefficients obtained by the real measurements\relax }{table.caption.49}{}}
\newlabel{tab:s5@cref}{{[table][5][]S5}{[1][9][]9}}
\bibcite{Fan2007}{{2}{2007}{{Fan et~al.}}{{Fan, Liu, Wu, Chen, and Wang}}}
\@writefile{toc}{\contentsline {section}{\numberline {5}References}{10}{section.5}\protected@file@percent }
\newlabel{LastPage}{{}{10}{}{page.10}{}}
\xdef\lastpage@lastpage{10}
\xdef\lastpage@lastpageHy{10}
\expandafter\ifx\csname c@page@totc\endcsname\relax\newcounter{page@totc}\fi\setcounter{page@totc}{11}
