# Supplementary material for: An Improved Design of the MultiCal On-Site Calibration Device for Industrial Robots
Source: Sensors (Basel). 2023 Jun 19;23(12):5717. doi: 10.3390/s23125717 (PMC10305542; doi:10.3390/s23125717)
Supplement: Supplementary file 1 [file sensors-23-05717-s001.zip › suppl.bbl]

\begin{thebibliography}{999}

\bibitem[Wan et~al.(2023)Wan, Zhou, Zhang, and Wu]{Wan2023}
Wan, Z.; Zhou, C.; Zhang, H.; Wu, J.
\newblock Development of an onsite calibration device for robot manipulators.
\newblock {\em Frontiers of Information Technology {\&} Electronic Engineering}
  {\bf 2023}, {\em 24},~217--230.
\newblock {\url{https://doi.org/10.1631/fitee.2200172}}.

\bibitem[Fan et~al.(2007)Fan, Liu, Wu, Chen, and Wang]{Fan2007}
Fan, K.C.; Liu, C.L.; Wu, P.T.; Chen, Y.C.; Wang, W.L.
\newblock The Structure Design of a Micro-precision {CMM} with Abb{\'{e}}
  Principle. In {\em Proceedings of the 35\textsuperscript{th} International
  {MATADOR} Conference}; Springer London,  2007; pp. 297--300.
\newblock {\url{https://doi.org/10.1007/978-1-84628-988-0_67}}.

\end{thebibliography}
