# Supplementary material for: An Improved Design of the MultiCal On-Site Calibration Device for Industrial Robots
Source: Sensors (Basel). 2023 Jun 19;23(12):5717. doi: 10.3390/s23125717 (PMC10305542; doi:10.3390/s23125717)
Supplement: Supplementary file 1 [file sensors-23-05717-s001.zip › suppl.blg]

This is BibTeX, Version 0.99d (TeX Live 2020/W32TeX)
Capacity: max_strings=200000, hash_size=200000, hash_prime=170003
The top-level auxiliary file: suppl.aux
The style file: Definitions/mdpi.bst
Database file #1: refs.bib
You've used 2 entries,
            2885 wiz_defined-function locations,
            575 strings with 4378 characters,
and the built_in function-call counts, 1106 in all, are:
= -- 106
> -- 67
< -- 1
+ -- 29
- -- 18
* -- 92
:= -- 172
add.period$ -- 8
call.type$ -- 2
change.case$ -- 2
chr.to.int$ -- 2
cite$ -- 2
duplicate$ -- 47
empty$ -- 81
format.name$ -- 22
if$ -- 242
int.to.chr$ -- 1
int.to.str$ -- 2
missing$ -- 2
newline$ -- 14
num.names$ -- 6
pop$ -- 21
preamble$ -- 0
purify$ -- 2
quote$ -- 0
skip$ -- 34
stack$ -- 0
substring$ -- 61
swap$ -- 15
text.length$ -- 1
text.prefix$ -- 0
top$ -- 0
type$ -- 14
warning$ -- 0
while$ -- 9
width$ -- 0
write$ -- 31
