# Supplementary material for: An Improved Design of the MultiCal On-Site Calibration Device for Industrial Robots
Source: Sensors (Basel). 2023 Jun 19;23(12):5717. doi: 10.3390/s23125717 (PMC10305542; doi:10.3390/s23125717)
Supplement: Supplementary file 1 [file sensors-23-05717-s001.zip › suppl.out]

\BOOKMARK [1][]{section.1}{\376\377\000S\000t\000r\000u\000c\000t\000u\000r\000a\000l\000\040\000p\000a\000r\000a\000m\000e\000t\000e\000r\000s\000\040\000o\000f\000\040\000c\000a\000r\000b\000o\000n\000\040\000f\000i\000b\000e\000r\000\040\000m\000e\000a\000s\000u\000r\000i\000n\000g\000\040\000r\000o\000d\000s}{}% 1
\BOOKMARK [1][]{section.2}{\376\377\000F\000i\000x\000t\000u\000r\000e\000\040\000c\000a\000l\000i\000b\000r\000a\000t\000i\000o\000n}{}% 2
\BOOKMARK [1][]{section.3}{\376\377\000T\000h\000e\000o\000r\000e\000t\000i\000c\000a\000l\000\040\000a\000n\000a\000l\000y\000s\000i\000s\000\040\000o\000f\000\040\000t\000h\000e\000\040\000r\000o\000d\000\040\000d\000e\000f\000o\000r\000m\000a\000t\000i\000o\000n}{}% 3
\BOOKMARK [2][]{subsection.3.1}{\376\377\000D\000e\000f\000o\000r\000m\000a\000t\000i\000o\000n\000\040\000c\000a\000u\000s\000e\000d\000\040\000b\000y\000\040\000m\000e\000a\000s\000u\000r\000i\000n\000g\000\040\000f\000o\000r\000c\000e}{section.3}% 4
\BOOKMARK [2][]{subsection.3.2}{\376\377\000D\000e\000f\000o\000r\000m\000a\000t\000i\000o\000n\000\040\000c\000a\000u\000s\000e\000d\000\040\000b\000y\000\040\000g\000r\000a\000v\000i\000t\000y}{section.3}% 5
\BOOKMARK [1][]{section.4}{\376\377\000M\000e\000a\000s\000u\000r\000e\000m\000e\000n\000t\000\040\000o\000f\000\040\000R\000o\000d\000\040\000S\000t\000i\000f\000f\000n\000e\000s\000s}{}% 6
\BOOKMARK [2][]{subsection.4.1}{\376\377\000D\000e\000s\000c\000r\000i\000p\000t\000i\000o\000n\000\040\000o\000f\000\040\000t\000h\000e\000\040\000s\000t\000i\000f\000f\000n\000e\000s\000s\000\040\000m\000e\000a\000s\000u\000r\000i\000n\000g\000\040\000d\000e\000v\000i\000c\000e}{section.4}% 7
\BOOKMARK [2][]{subsection.4.2}{\376\377\000\040\000M\000e\000a\000s\000u\000r\000e\000m\000e\000n\000t\000\040\000r\000e\000s\000u\000l\000t\000s}{section.4}% 8
\BOOKMARK [1][]{section.5}{\376\377\000R\000e\000f\000e\000r\000e\000n\000c\000e\000s}{}% 9
